# Supplementary material for: Development and Validation of the Mood Instability Questionnaire-Trait (MIQ-T)
Source: Medicina (Kaunas). 2021 Aug 18;57(8):838. doi: 10.3390/medicina57080838 (PMC8399587; doi:10.3390/medicina57080838)
Supplement: Supplementary file 1 [file medicina-57-00838-s001.zip]

Archive with 1 entries (1 files):
- medicina-1268909-supplementary.pdf
